# Supplementary material for: Software Assisted Multi-Tiered Mass Spectrometry Identification of Compounds in Traditional Chinese Medicine: Dalbergia odorifera as an Example
Source: Molecules. 2022 Apr 4;27(7):2333. doi: 10.3390/molecules27072333 (PMC9000885; doi:10.3390/molecules27072333)
Supplement: Supplementary file 1 [file molecules-27-02333-s001.zip]

Archive with 2 entries (2 files):
- molecules-1654811-supplementary.pdf
- molecules-1654811-supplementary.xlsx
