# Supplementary material for: Software Assisted Multi-Tiered Mass Spectrometry Identification of Compounds in Traditional Chinese Medicine: Dalbergia odorifera as an Example
Source: Molecules. 2022 Apr 4;27(7):2333. doi: 10.3390/molecules27072333 (PMC9000885; doi:10.3390/molecules27072333)
Supplement: Supplementary file 1 [file molecules-27-02333-s001.zip › molecules-1654811-supplementary.xlsx]

## Sheet: identification
Table S1: Identification of chemical constituents of Dalbergia odorifera by UPLC-LTQ-Orbitrap-MS
Compound ID	Level						m/z	Retention time (min)	molecular	mass error (mDa)	MS/MS fragmentation	subtype	Name	SMILES
	1	2		3		4
	Reference Compounds	MS-DIAL	Compound Discoverer	Compound Discoverer	Progenesis QI	SIRIUS
1			√	√	√	√	301.07	5.08307	C16H12O6	-0.88	285.0405, 229.0506 (100), 170.0217, 152.0111	isoflavone		O=C1C2=C(O)C(OC)=C(O)C([H])=C2OC=C1C3=C([H])C([H])=C(O)C([H])=C3[H]
2			√	√		√	303.086	5.104	C16H14O6	-0.71	213.0553, 197.0604, 168.0574 (100), 137.0238	flavanonol	(2R,3R)-3,5-dihydroxy-2-(4-hydroxyphenyl)-7-methoxy-3,4-dihydro-2H-1-benzopyran-4-one	O=C1C2=C(O)C([H])=C(OC)C([H])=C2OC(C3=CC=C(O)C([H])=C3)C1
3						√	315.086	5.2715	C17H14O6	-0.36	281.0458, 212.0478, 184.0527, 137.0239 (100)	isoflavone		O=C1C2=C([H])C([H])=C(O)C([H])=C2OC=C1C3=C([H])C(O)=C(O)C([H])=C3O
4		√	√	√	√	√	271.06	5.81557	C15H10O5	-0.74	225.0557, 197.0608, 141.0706 (100), 137.0240	aurone		O=C(C1=CC=C(O)C=C1O/2)C2=C\C3=CC=C(O)C(O)=C3
5		√	√	√	√	√	273.075	6.24907	C15H12O5	-0.92	163.0397, 137.0238 (100), 135.0446, 117.0339	flavanone		O=C1C2=C([H])C=C(O)C=C2OC(C3=CC=C(O)C(O)=C3)C1
6		√			√	√	301.07	6.55217	C16H12O6	-3.54	213.0556 (100), 187.0398, 157.0654, 137.0239	isoflavone		O=C1C2=C([H])C([H])=C(O)C([H])=C2OC=C1C3=C([H])C([H])=C(OC)C(O)=C3O
7			√	√	√	√	303.086	6.927	C16H14O6	-2.03	269.0454, 147.0446, 137.0238, 107.0494 (100)	flavanonol	(2R,3R)-3,5-dihydroxy-2-(4-hydroxyphenyl)-7-methoxy-3,4-dihydro-2H-1-benzopyran-4-one	O=C1C2=C(O)C([H])=C(OC)C([H])=C2OC(C3=CC=C(O)C([H])=C3)C1
8			√	√	√	√	315.086	7.77333	C17H14O6	-1.63	225.0555, 197.0605, 149.0239 (100), 137.0239	flavone	Scrophulein	O=C1C2=C(O)C(OC)=C(OC)C([H])=C2OC(C3=C([H])C=C(O)C([H])=C3[H])=C1
9					√	√	333.096	7.81723	C17H16O7	-2.34	197.0604, 163.0396, 137.0238, 107.0494 (100),	flavanonol		O=C1C2=C([H])C([H])=C(O)C([H])=C2OC(C3=C(OC)C=C(O)C([H])=C3OC)C1
10			√	√	√	√	285.076	7.85535	C16H12O5	-0.18	213.0554, 197.0604, 137.0237 (100), 121.0651	aurone		O=C1C2=CC=C(C=C2O/C1=C\C3=CC=C(C(OC)=C3)O)O
11				√	√	√	299.054	8.45033	C16H10O6	-3.06	228.0426, 200.0475 (100), 187.0397, 144.0575	neoflavonoid Ⅱ	Trifoliol	OC1=CC(OC(C2=C3OC4=CC(OC)=CC(O)=C42)=O)=C3C=C1
12		√			√	√	255.065	8.46323	C15H10O4	-1.12	255.0660, 145.0290, 137.0238 (100), 119.0495	flavone		O=C1C2=C([H])C([H])=C(O)C([H])=C2OC(C3=C([H])C=C(O)C([H])=C3[H])=C1
13			√	√	√	√	317.065	9.37917	C16H12O7	-2.56	229.0505 (100), 203.0348, 153.0189, 121.0289	flavonol	Isorhamnetin	O=C1C2=C(O)C([H])=C(O)C([H])=C2OC(C3=C([H])C([H])=C(O)C(OC)=C3[H])=C1O
14*	√	√		√	√	√	255.065	9.44067	C15H10O4	-1.12	255.0661, 199.0762, 181.0656 (100), 137.0239	isoflavone	Daidzein	O=C1C2=C([H])C([H])=C(O)C([H])=C2OC=C1C3=C([H])C([H])=C(O)C([H])=C3[H]
15			√	√	√	√	287.091	9.58367	C16H14O5	-1.04	167.0344, 147.0446, 119.0495 (100), 111.0443	flavanone		OC1=CC=C(C2CC(C3=C(O)C(C)=C(O)C=C3O2)=O)C=C1
16		√			√	√	301.07	9.69333	C16H12O6	-2.54	269.0455, 213.0557, 150.0319, 137.0240 (100)	isoflavone		O=C1C2=C([H])C([H])=C(O)C([H])=C2OC=C1C3=C([H])C([H])=C(OC)C(O)=C3O
17		√				√	301.07	9.7094	C16H12O6	-0.88	269.0457, 213.0556, 150.0318 (100), 137.0239	isoflavone		O=C1C2=C([H])C([H])=C(O)C([H])=C2OC=C1C3=C([H])C([H])=C(OC)C(O)=C3O
18*	√	√	√	√	√	√	257.08	9.98683	C15H12O4	-2.86	165.0706, 147.0448, 137.0240 (100), 119.0496	flavanone	Liquiritigenin	O=C1C2=C([H])C=C(O)C=C2OC(C3=CC=C(O)C([H])=C3)C1
19			√	√	√	√	317.064	10.024	C16H12O7	-4.35	285.0406, 229.0506 (100), 203.0349, 153.0190	flavonol	Isorhamnetin	O=C1C2=C(O)C([H])=C(O)C([H])=C2OC(C3=C([H])C([H])=C(O)C(OC)=C3[H])=C1O
20				√	√	√	303.085	10.1593	C16H14O6	-4.01	269.0455, 197.0606, 138.0318, 107.0495 (100)	dihydrochalcone		O=C(CCC1=CC=CC=C1)C2=C(O)C(C)=C(OC)C=C2OC
21				√	√	√	305.101	10.3473	C16H16O6	-4.8	153.0553, 138.0318 (100), 121.0289, 110.0366	neoflavonoid Ⅳ	(2R,3S)-2-(4-Hydroxy-3-methoxyphenyl)-3,5,7-chromanetriol	OC1=CC(O)=C2CC(O)C(OC2=C1)C3=CC(OC)=C(O)C=C3
22		√	√	√	√	√	285.075	10.384	C16H12O5	-1.93	269.0456, 213.0557 (100), 197.0607, 137.0240	isoflavone		O=C1C2=C([H])C([H])=C(O)C([H])=C2OC=C1C3=C([H])C([H])=C(OC)C(O)=C3[H]
23				√	√	√	299.091	10.4129	C17H14O5	0	283.0611, 241.0506 (100), 210.0683, 181.0656	flavone		O=C1C2=C(OC)C(OC)=C(O)C([H])=C2OC(C3=C([H])C=C([H])C([H])=C3[H])=C1
24				√	√	√	315.085	10.4703	C17H14O6	-2.59	225.0555, 197.0606 (100), 187.0397, 137.0239	flavone	Skrofulein	O=C1C2=C(O)C(OC)=C(OC)C([H])=C2OC(C3=C([H])C=C(O)C([H])=C3[H])=C1
25				√		√	299.09	10.6067	C17H14O5	-3.01	283.0612, 255.0663, 210.0684, 181.0657 (100)	flavone		O=C1C2=C(OC)C(OC)=C(O)C([H])=C2OC(C3=C([H])C=C([H])C([H])=C3[H])=C1
26				√	√	√	317.1	10.6067	C17H16O6	-5.56	283.0611, 255.0663, 163.0396, 107.0494 (100)	dihydrochalcone		O=C(CCC1=CC=C(O)C=C1)C2=C(O)C=C(OC)C(O)=C2OC
27				√		√	317.066	10.746	C16H12O7	-0.25	301.0353, 186.0166, 169.0140, 134.0368 (100)	flavonol		O=C1C2=C(O)C([H])=C(O)C([H])=C2OC(C3=C([H])C([H])=C(O)C(O)=C3[H])=C1OC
28						√	301.07	10.9931	C16H12O6	-0.88	229.0508, 213.0559, 184.0529 (100), 157.0656	isoflavone	3''-O-Methylorobol	O=C1C2=C(O)C([H])=C(O)C([H])=C2OC=C1C3=C([H])C([H])=C(O)C(OC)=C3[H]
29						√	331.081	11.0631	C17H14O7	-1.3	241.0507, 228.0429, 167.0346, 150.0318 (100)	isoflavone		O=C1C2=C(O)C([H])=C(O)C([H])=C2OC=C1C3=C(OC)C([H])=C([H])C(OC)=C3O
30			√	√	√	√	271.06	11.1498	C15H10O5	-0.37	271.0614, 197.0605, 137.0238 (100), 121.0288	isoflavone	Genistein	O=C1C2=C(O)C([H])=C(O)C([H])=C2OC=C1C3=C([H])C([H])=C(O)C([H])=C3[H]
31						√	301.071	11.3122	C16H12O6	0.22	286.0483, 258.0534, 124.0160, 121.0289 (100)	flavonol		O=C1C2=C(O)C([H])=C(O)C([H])=C2OC(C3=C([H])C([H])=C(O)C([H])=C3[H])=C1OC
32				√	√	√	317.101	11.4963	C17H16O6	-4.3	162.0319, 153.0553, 138.0319 (100), 110.0367	isoflavanone		O=C1C2=C([H])C(OC)=C(O)C(O)=C2OCC1C3=C([H])C=C(OC)C([H])=C3[H]
33						√	315.085	11.5565	C17H14O6	-4.49	299.0559, 240.0427, 229.0505 (100), 128.0626	isoflavone	Odoratin	O=C1C2=C([H])C(OC)=C(O)C([H])=C2OC=C1C3=C([H])C([H])=C(OC)C(O)=C3[H]
34*	√	√	√	√	√	√	285.075	11.6413	C16H12O5	-3.68	269.0455, 213.0556 (100), 197.0606, 137.0238	isoflavone	Calycosin	O=C1C2=C([H])C([H])=C(O)C([H])=C2OC=C1C3=C([H])C([H])=C(OC)C(O)=C3[H]
35				√	√	√	283.06	11.6421	C16H10O5	0.35	268.0377 (100), 240.0427, 184.0526, 171.0447	neoflavonoid Ⅱ		O=C1C2=CC=C(C=C2O/C1=C\C3=CC=C(C(OC)=C3)O)O
36					√	√	301.07	11.6421	C16H12O6	-2.21	229.0507, 213.0557, 184.0528 (100), 157.0655	flavonol	9-O-Methylcoumestrol	O=C1C2=C([H])C([H])=C(O)C([H])=C2OC(C3=C(OC)C([H])=C(O)C([H])=C3[H])=C1O
37			√	√	√	√	269.081	11.678	C16H12O4	-1.25	254.0580, 226.0630, 197.0604 (100), 169.0653	isoflavone	7-hydroxy-3-(4-methoxyphenyl)-4H-chromen-4-one	O=C1C2=C([H])C([H])=C(O)C([H])=C2OC=C1C3=C([H])C([H])=C(OC)C([H])=C3[H]
38				√	√	√	287.09	11.9235	C16H14O5	-3.48	153.0553 (100), 125.0602, 123.0446, 110.0366	homoisoflavonoids		OC1=CC(O)=C(C(C(CC2=CC=C(O)C=C2)CO3)=O)C3=C1
39				√		√	315.086	12.3075	C17H14O6	-2.59	299.0562, 229.0507, 201.0556 (100), 165.0190	neoflavonoid Ⅷ		O=C(O1)C2=C(CCC2=O)C3=C1C(C(CCO4)C4O5)=C5C=C3OC
40		√	√	√	√	√	285.075	12.3182	C16H12O5	-0.88	269.0453, 213.0556, 168.0576 (100), 140.0627	isoflavone		O=C1C2=C(O)C([H])=C(O)C([H])=C2OC=C1C3=C([H])C([H])=C(OC)C([H])=C3[H]
41			√	√	√	√	287.091	12.4415	C16H14O5	-2.09	147.0446, 135.0447, 123.0445, 107.0494 (100)	neoflavonoid Ⅵ		OC1=C(C(C2=CC=C(OC)C=C2)CC(O3)=O)C3=CC(O)=C1
42		√	√	√	√	√	285.075	12.5057	C16H12O5	-1.58	213.0557, 197.0607 (100), 185.0606, 141.0705	isoflavone		O=C1C2=C(O)C([H])=C(O)C([H])=C2OC=C1C3=C([H])C([H])=C(OC)C([H])=C3[H]
43			√	√	√	√	315.086	12.8428	C17H14O6	-1.95	299.0564, 243.0663 (100), 212.0478, 167.0346	neoflavonoid Ⅷ		O=C(O1)C2=C(CCC2=O)C3=C1C(C(CCO4)C4O5)=C5C=C3OC
44				√	√	√	317.101	13.2485	C17H16O6	-3.67	241.0507, 165.0551, 137.0602, 107.0494 (100)	dihydrochalcone		O=C(CCC1=CC=C(O)C=C1)C2=C(O)C=C(OC)C(O)=C2OC
45						√	315.086	13.3305	C17H14O6	-1	299.0562, 229.0507, 201.0556 (100),165.0190	flavonol		O=C1C2=C(OC)C([H])=C([H])C([H])=C2OC(C3=C([H])C([H])=C(OC)C(O)=C3[H])=C1O
46				√	√	√	345.095	13.6373	C18H16O7	-4.29	241.0506 (100), 217.0504, 167.0345, 133.0289	flavonol	Pachypodol	O=C1C2=C(O)C([H])=C(OC)C([H])=C2OC(C3=C([H])C([H])=C(O)C(OC)=C3[H])=C1OC
47				√	√	√	271.096	13.6783	C16H14O4	-3.27	154.0265, 151.0395 (100), 119.0495, 108.0208	flavanone		O=C1C2=C(O)C=C(OC)C=C2OC(C3=CC=C([H])C([H])=C3)C1
48				√		√	319.116	13.912	C17H18O6	-3.49	152.0475, 139.0395 (100), 121.0288, 107.0494	neoflavonoid Ⅳ		OC1C(C2=CC=C(OC)C(O)=C2)OC3=CC(OC)=CC(O)=C3C1
49				√	√	√	289.106	14.0834	C16H16O5	-3.29	213.0553, 197.0605, 141.0705, 107.0494 (100)	neoflavonoid Ⅳ		OC1=CC(O)=C(CC(O)C(C2=CC=CC(OC)=C2)O3)C3=C1
50				√	√	√	257.08	14.0952	C15H12O4	-3.25	213.0553, 197.0605 (100), 168.0574, 141.0704	neoflavonoid Ⅰ		OC1=CC=C2C(C3COC2=C1)OC4=C3C=CC(O)=C4
51				√	√	√	317.101	14.0952	C17H16O6	-4.3	197.0605, 147.0447, 137.0239, 107.0494 (100)	dihydrochalcone		O=C(CCC1=CC=C(O)C=C1)C2=C(O)C=C(OC)C(O)=C2OC
52				√	√	√	299.091	14.4965	C17H14O5	-1.67	283.0609, 210.0681 (100), 181.0655, 153.0704	flavone		O=C1C2=C(OC)C(OC)=C(O)C([H])=C2OC(C3=C([H])C=C([H])C([H])=C3[H])=C1
53			√	√	√	√	319.08	14.4965	C16H14O7	-5.42	285.0406, 153.0189, 138.0317, 123.0445 (100)	flavanonol	Padmatin	O=C1C2=C(O)C([H])=C(OC)C([H])=C2OC(C3=C([H])C=C(O)C(O)=C3[H])C1
54						√	315.085	14.5647	C17H14O6	-3.54	225.0555, 197.0606 (100), 149.0239, 137.0239	flavonol		O=C1C2=C([H])C([H])=C(OC)C([H])=C2OC(C3=C([H])C([H])=C(O)C(OC)=C3[H])=C1O
55				√	√	√	333.096	14.7972	C17H16O7	-2.94	299.0557, 179.0344, 151.0759, 123.0444 (100)	flavonol		O=C1C2=C(O)C([H])=C(OC)C([H])=C2OC(C3=C([H])C([H])=C(OC)C(O)=C3[H])=C1O
56				√	√	√	299.09	14.817	C17H14O5	-3.34	283.0615, 210.0686 (100), 181.0658, 153.0708	flavone		O=C1C2=C(OC)C(OC)=C(O)C([H])=C2OC(C3=C([H])C=C([H])C([H])=C3[H])=C1
57		√		√	√	√	287.091	14.8544	C16H14O5	-1.74	153.0552, 138.0318 (100), 125.0602, 110.0366	neoflavonoid Ⅲ		OC1=CC=C(CC(C(C(C=C2OC)=O)=CC2=O)CO3)C3=C1
58		√	√	√	√	√	269.081	15.0473	C16H12O4	-0.88	254.0586, 226.0632, 197.0605 (100), 169.0655	isoflavone	Formononetin	O=C1C2=C([H])C([H])=C(O)C([H])=C2OC=C1C3=C([H])C([H])=C(OC)C([H])=C3[H]
59				√	√	√	305.101	15.2013	C16H16O6	-3.49	257.0456, 243.0662, 197.0605, 123.0445 (100)	neoflavonoid Ⅲ		OC1=C(OC)C=C2C(O)C(C3=CC=C(O)C=C3)COC2=C1O
60				√	√	√	315.049	15.5373	C16H10O7	-2.95	244.0377, 227.0350, 216.0426 (100), 203.0348	neoflavonoid Ⅱ		OC1=CC(OC2=C3C(OC4=CC(O)=CC=C42)=O)=C3C(O)=C1OC
61						√	301.07	15.7574	C16H12O6	-2.21	286.0480, 257.0456 (100), 241.0505, 184.0526	isoflavone	tectorigenin	O=C1C2=C(O)C(OC)=C(O)C([H])=C2OC=C1C3=C([H])C([H])=C(O)C([H])=C3[H]
62				√	√	√	283.096	15.7928	C17H14O4	-0.3	267.0662 (100), 239.0712, 210.0682, 181.0655	flavone		O=C1C2=C(OC)C([H])=C(OC)C([H])=C2OC(C3=C([H])C=C([H])C([H])=C3[H])=C1
63				√		√	303.121	15.7928	C17H18O5	-3.96	167.0709, 139.0759, 123.0445 (100), 107.0494	chalcone		OC(/C=C/C1=CC=C(O)C=C1)C2=C(O)C=C(OC)C=C2OC
64*	√		√	√	√	√	273.075	15.9297	C15H12O5	-2.38	153.0188 (100), 147.0447, 119.0495, 107.0494	flavanone	Naringenin	O=C1C2=C(O)C=C(O)C=C2OC(C3=CC=C(O)C([H])=C3)C1
65				√	√	√	331.08	15.9672	C17H14O7	-4.32	231.0296, 203.0347, 153.0188, 149.0238 (100)	flavone		O=C1C2=C(O)C([H])=C(O)C([H])=C2OC(C3=C([H])C(OC)=C(O)C(OC)=C3[H])=C1
66		√	√	√		√	273.076	15.9917	C15H12O5	-0.18	173.0238 (100), 135.0447, 117.0339, 107.0494	flavone		O=C1C2=C(O)C([H])=C(O)C([H])=C2OC(C3=C([H])C([H])=C(O)C([H])=C3[H])=C1
67				√	√	√	285.075	16.0165	C16H12O5	-2.63	215.0711, 200.0477, 172.0526 (100), 144.0576	aurone		O=C1C2=CC=C(C=C2O/C1=C\C3=CC=C(C(OC)=C3)O)O
68		√	√		√	√	269.08	16.1125	C16H12O4	-1.99	254.0584, 226.0634, 197.0607 (100), 169.0656	isoflavone		O=C1C2=C([H])C([H])=C(O)C([H])=C2OC=C1C3=C([H])C([H])=C(OC)C([H])=C3[H]
69				√	√	√	287.09	16.1125	C16H14O5	-4.53	226.0633, 197.0605, 121.0652, 107.0494 (100)	homoisoflavonoids	7-hydroxy-3-(4-methoxyphenyl)-4H-chromen-4-one	OC1=CC(O)=C(C(C(CC2=CC=C(O)C=C2)CO3)=O)C3=C1
70				√	√	√	289.106	16.3939	C16H16O5	-3.29	153.0553, 138.0319 (100), 123.0446, 119.0496	neoflavonoid Ⅳ		OC1=CC=C(C2C(O)CC3=CC=C(O)C=C3O2)C=C1OC
71*	√		√	√	√	√	271.06	16.5045	C15H10O5	-1.11	215.0711, 197.0606, 153.0189 (100), 141.0705	isoflavone	Genistein	O=C1C2=C(O)C([H])=C(O)C([H])=C2OC=C1C3=C([H])C([H])=C(O)C([H])=C3[H]
72				√	√	√	303.086	16.5565	C16H14O6	-2.03	197.0606, 137.0603, 123.0446 (100), 111.0444	flavanone	(+/-)-Hesperetin	O=C1C2=C(O)C=C(O)C=C2OC(C3=CC=C(OC)C(O)=C3)C1
73					√	√	289.107	16.696	C16H16O5	-0.52	147.0449, 139.0397 (100), 119.0497, 109.0652	dihydrochalcone		O=C(CCC1=C(OC)C=C(O)C=C1)C2=C(O)C=C(O)C([H])=C2[H]
74				√	√	√	289.106	16.8748	C16H16O5	-2.6	197.0604, 185.0605, 168.0576, 107.0494 (100)	neoflavonoid Ⅳ		OC1=CC(O)=C(CC(O)C(C2=CC=CC(OC)=C2)O3)C3=C1
75				√	√	√	317.101	16.9222	C17H16O6	-4.62	283.0615, 210.0684, 137.0239, 107.0494 (100)	dihydrochalcone		O=C(CCC1=CC=C(O)C=C1)C2=C(O)C=C(OC)C(O)=C2OC
76		√		√	√	√	299.091	17.0653	C17H14O5	-2.01	283.0612, 255.0663, 237.0558 (100), 137.0239	isoflavone		O=C1C2=C([H])C([H])=C(O)C([H])=C2OC=C1C3=C([H])C([H])=C(OC)C(OC)=C3[H]
77			√	√	√	√	285.075	17.2504	C16H12O5	-2.98	225.0553, 213.0555, 197.0605, 137.0238 (100)	aurone		O=C1C2=CC=C(C=C2O/C1=C\C3=CC=C(C(OC)=C3)O)O
78		√	√	√	√	√	331.08	17.5608	C17H14O7	-2.81	241.0507 (100), 213.0557, 149.0239, 119.0496	aurone		O=C(C1=C(O)C=C(O)C=C1O/2)C2=C\C3=CC(OC)=C(O)C(OC)=C3
79				√	√	√	315.085	17.7612	C17H14O6	-2.59	257.0457, 212.0477, 184.0527 (100), 168.0577	neoflavonoid Ⅷ		O=C(O1)C2=C(CCC2=O)C3=C1C(C(CCO4)C4O5)=C5C=C3OC
80		√	√	√	√	√	271.096	17.9317	C16H14O4	-0.68	170.0217, 167.0346 (100), 124.0160, 103.0545	chalcone	Cardamomin	COC1=CC(O)=CC(O)=C1C(/C=C/C2=CC=CC=C2)=O
81		√		√	√	√	331.08	18.1123	C17H14O7	-2.51	273.0403, 245.0453 (100), 133.0289, 105.0337	flavone		O=C1C2=C(O)C(OC)=C(O)C([H])=C2OC(C3=C([H])C([H])=C(O)C(OC)=C3[H])=C1
82			√	√	√	√	285.075	18.2302	C16H12O5	-1.58	229.0871, 197.0606 (100), 186.0684, 169.0655	isoflavone	Biochanin A	O=C1C2=C(O)C([H])=C(O)C([H])=C2OC=C1C3=C([H])C([H])=C(OC)C([H])=C3[H]
83				√	√	√	287.091	18.4918	C16H14O5	-1.74	226.0634, 197.0606, 121.0653 (100), 111.0444	homoisoflavonoids		OC1=CC(O)=C(C(C(CC2=CC=C(O)C=C2)CO3)=O)C3=C1
84				√	√	√	333.096	18.689	C17H16O7	-3.54	165.0552, 137.0602, 123.0445 (100), 111.0443	flavonol		O=C1C2=C(O)C([H])=C(OC)C([H])=C2OC(C3=C([H])C([H])=C(OC)C(O)=C3[H])=C1O
85				√		√	297.076	18.8252	C17H12O5	-0.17	281.0459 (100), 253.0509, 235.0402, 224.0479	dihydrochalcone		O=C(CCC1=C([H])C=C(O)C=C1)C2=C(O)C=C(OC)C([H])=C2O
86						√	315.086	18.8252	C17H14O6	-1.95	281.0456, 215.0712, 197.0606 (100), 121.0289	flavonol	Asebogenin	O=C1C2=C([H])C([H])=C(OC)C([H])=C2OC(C3=C([H])C([H])=C(OC)C(O)=C3[H])=C1O
87			√	√	√	√	315.085	19.1823	C17H14O6	-3.86	243.0661, 212.0475, 167.0344, 121.0652 (100)	neoflavonoid Ⅷ		O=C(O1)C2=C(CCC2=O)C3=C1C(C(CCO4)C4O5)=C5C=C3OC
88		√			√	√	301.106	19.2102	C17H16O5	-2.16	167.0710, 152.0474, 134.0369, 105.0338 (100)	neoflavonoid Ⅰ		OC1=CC=C(C(OC2=C3C=CC(OC)=C2OC)C3CO4)C4=C1
89		√	√	√	√	√	301.07	19.2994	C16H12O6	-2.87	285.0405, 229.0504 (100), 153.0188, 134.0367	aurone		O=C(C1=C(O)C=C(O)C=C1O/2)C2=C\C3=CC=C(OC)C(O)=C3
90				√	√	√	299.055	19.5483	C16H10O6	-1.05	255.0298, 228.0427 (100), 195.0449, 139.0548	neoflavonoid Ⅱ	Trifoliol	OC1=CC(OC(C2=C3OC4=CC(OC)=CC(O)=C42)=O)=C3C=C1
91				√	√	√	301.106	19.6287	C17H16O5	-4.82	197.0606, 139.0760, 123.0446 (100), 109.0287	flavanone		OC1=CC(O)=C(C(CC(C2=CC=C(OC)C=C2)O3)=O)C3=C1C
92				√	√	√	315.085	19.63	C17H14O6	-3.22	268.0377, 212.0474, 137.0602 (100), 122.0366	neoflavonoid Ⅷ		O=C(O1)C2=C(CCC2=O)C3=C1C(C(CCO4)C4O5)=C5C=C3OC
93						√	303.122	20.1962	C17H18O5	-3.3	229.0870, 197.0606, 151.0760, 107.0494 (100)	neoflavonoid Ⅲ		OC1=CC=C2C(O)C(COC2=C1)C3=CC=C(C(OC)=C3)OC
94				√	√	√	331.116	20.1962	C18H18O6	-3.67	179.0712, 151.0760, 125.0602, 107.0495 (100)	chalcone		COC1=C(O)C(OC)=CC(O)=C1C(/C=C/C2=CC=C(OC)C=C2)=O
95				√	√	√	333.095	20.3557	C17H16O7	-4.74	151.0394, 133.0287, 123.0444 (100), 107.0493	flavonol		O=C1C2=C(O)C([H])=C(OC)C([H])=C2OC(C3=C([H])C([H])=C(OC)C(O)=C3[H])=C1O
96				√		√	275.091	21.6354	C15H14O5	-0.36	229.0867, 197.0603, 185.0603 (100), 158.0731	neoflavonoid Ⅳ	Fisetinidol	OC1=CC=C(C2C(O)CC3=CC=C(O)C=C3O2)C=C1O
97				√	√	√	303.121	21.9014	C17H18O5	-4.62	152.0471, 133.0651, 123.0443 (100), 105.0699	chalcone		OC(/C=C/C1=CC=C(O)C=C1)C2=C(O)C=C(OC)C=C2OC
98						√	299.091	22.0779	C17H14O5	-0.36	287.0663, 213.0555, 148.0525 (100), 133.0289	isoflavone		O=C1C2=C([H])C([H])=C(O)C([H])=C2OC=C1C3=C([H])C([H])=C(OC)C([H])=C3OC
99						√	303.121	22.485	C17H18O5	-4.62	137.0603, 133.0653, 123.0445, 107.0494 (100)	neoflavonoid Ⅲ	Isomucronulatol	OC1=CC=C2CC(COC2=C1)C3=CC=C(C(OC)=C3O)OC
100				√		√	285.112	22.5662	C17H16O4	-1.18	213.0555, 181.0656, 165.0706, 107.0494 (100)	chalcone		O=C(/C=C/C1=CC=C(O)C=C1)C2=C(OC)C=C(OC)C=C2
101					√	√	297.076	23.8892	C17H12O5	0.17	297.0405, 281.0457 (100), 253.0508, 197.0607	flavonol		COC1=CC=C2C(OC(C3=CC=C(OC)C=C3O4)=C4C2=O)=C1
102				√		√	333.096	23.9285	C17H16O7	-2.64	299.0559, 153.0187, 123.0444 (100), 105.0337	flavonol		O=C1C2=C(O)C([H])=C(OC)C([H])=C2OC(C3=C([H])C([H])=C(OC)C(O)=C3[H])=C1O
103*	√	√	√	√	√	√	257.08	24.1249	C15H12O4	-2.08	165.0704, 147.0445, 137.0238 (100), 119.0494	chalcone	Isoliquiritigenin	OC1=CC=C(C(/C=C/C2=C(O)C=C(O)C=C2)=O)C=C1
104*	√	√	√	√	√	√	269.08	24.1282	C16H12O4	-4.22	253.0505, 225.0553, 197.0604 (100), 118.0416	isoflavone	Biochanin B/Formononetin	O=C1C2=C([H])C([H])=C(O)C([H])=C2OC=C1C3=C([H])C([H])=C(OC)C([H])=C3[H]
105			√	√	√	√	301.07	24.2595	C16H12O6	-3.2	231.0659, 188.0472, 169.0343, 107.0493 (100)	isoflavone		O=C1C2=C(OC)C([H])=C(O)C([H])=C2OC=C1C3=C([H])C([H])=C(O)C([H])=C3O
106		√			√	√	299.09	24.3119	C17H14O5	-4.35	284.0690, 256.0739 (100), 241.0506, 161.0604	isoflavone		O=C1C2=C([H])C([H])=C(OC)C(O)=C2OC=C1C3=C([H])C([H])=C(OC)C([H])=C3[H]
107			√	√	√	√	271.095	24.3864	C16H14O4	-4	135.0446, 121.0652, 109.0650, 107.0494 (100)	neoflavonoid Ⅰ		OC1=CC=C2C(C3COC2=C1)OC4=C3C=CC(OC)=C4
108						√	299.091	24.7232	C17H14O5	-0.67	256.0741 (100), 227.0715, 213.0558, 132.0576	isoflavone		O=C1C2=C([H])C(O)=C(OC)C([H])=C2OC=C1C3=C([H])C([H])=C(OC)C([H])=C3[H]
109				√	√	√	301.107	24.9079	C17H16O5	-0.83	197.0604, 139.0759, 123.0445 (100), 109.0286	flavanone	Farrerol	OC(C(C)=C1OC(CC(C1=C2O)=O)C3=CC=C(O)C=C3)=C2C
110		√		√	√	√	241.085	25.0341	C15H12O3	-1.75	165.0706, 137.0239 (100), 131.0497, 103.0545	chalcone		OC1=CC(O)=C(C(/C=C/C2=CC=CC=C2)=O)C=C1
111			√	√	√	√	273.111	25.2684	C16H16O4	-4.16	137.0602, 123.0445 (100), 109.0651, 103.0545	neoflavonoid Ⅲ		OC1=CC=C2CC(COC2=C1)C(C(O)=C3)=CC=C3OC
112		√			√	√	301.106	25.3619	C17H16O5	-4.82	197.0602, 152.0471, 134.0366, 105.0336 (100)	neoflavonoid Ⅰ		OC1=CC=C(C(OC2=C3C=CC(OC)=C2OC)C3CO4)C4=C1
113						√	299.09	25.6407	C17H14O5	-3.34	256.0740 (100), 227.0714, 213.0555, 132.0575	isoflavone		O=C1C2=C([H])C(O)=C(OC)C([H])=C2OC=C1C3=C([H])C([H])=C(OC)C([H])=C3[H]
114					√	√	301.107	25.702	C17H16O5	-1.16	167.0709, 152.0473, 134.0369, 105.0338 (100)	chalcone		OC1=CC(OC)=C(C(/C=C/C2=C(OC)C=C(O)C=C2)=O)C=C1
115			√	√	√	√	285.076	26.3239	C16H12O5	-0.53	213.0559, 197.0608 (100), 185.0607, 141.0707	isoflavone	Biochanin A	O=C1C2=C(O)C([H])=C(O)C([H])=C2OC=C1C3=C([H])C([H])=C(OC)C([H])=C3[H]
116			√	√	√	√	271.096	26.3635	C16H14O4	-0.32	255.0662, 181.0656, 165.0705 (100), 131.0497	neoflavonoid Ⅰ		OC1=CC=C2C(C3COC2=C1)OC4=C3C=CC(OC)=C4
117					√	√	267.065	27.2422	C16H10O4	-0.32	252.0425, 224.0475 (100), 196.0525, 168.0574	neoflavonoid Ⅱ		O=C1C2=C(C3=CC=C(OC)C=C3O2)OC4=CC=CC=C41
118		√	√	√	√	√	285.075	27.2422	C16H12O5	-2.28	241.0509, 197.0607, 185.0607 (100), 158.0578	isoflavone		O=C1C2=C([H])C(OC)=C(O)C([H])=C2OC=C1C3=C([H])C([H])=C(O)C([H])=C3[H]
119		√		√	√	√	303.122	27.2792	C17H18O5	-2.31	167.0709, 133.0653, 123.0445 (100), 118.0417	neoflavonoid Ⅲ		OC1=CC=C(CC(C2=CC=C(OC)C(OC)=C2O)CO3)C3=C1
120						√	303.122	27.5282	C17H18O5	-2.64	153.0551, 138.0316 (100), 121.0652, 103.0544	dihydrochalcone		O=C(CCC1=C([H])C(O)=C(OC)C=C1)C2=C(O)C=C(OC)C([H])=C2[H]
121					√	√	301.106	27.9112	C17H16O5	-4.82	147.0446, 137.0603, 121.0653, 107.0494 (100)	neoflavonoid Ⅰ		OC1=CC2=C(C=C1)C(COC3=C4)C(O2)C3=C(OC)C=C4OC
122			√	√	√	√	287.091	27.9507	C16H14O5	-0.35	152.0627, 137.0602 (100), 121.0289, 109.0650	flavanone		O=C1C2=C(O)C(OC)=C(O)C=C2OC(C3=CC=C([H])C([H])=C3)C1
123		√			√	√	283.096	28.0662	C17H14O4	-0.66	239.0712, 211.0763, 197.0606 (100), 169.0655	isoflavone		O=C1C2=C([H])C([H])=C(OC)C([H])=C2OC=C1C3=C([H])C([H])=C(OC)C([H])=C3[H]
124				√	√	√	315.086	28.2059	C17H14O6	-1.63	257.0457, 243.0663, 213.0556, 121.0653 (100)	neoflavonoid Ⅷ		O=C(O1)C2=C(CCC2=O)C3=C1C(C(CCO4)C4O5)=C5C=C3OC
125				√	√	√	301.107	28.6231	C17H16O5	-1.16	167.0709, 139.0759, 123.0445 (100), 109.0287	flavanone		CC1=C2C(C(CC(C3=CC=CC=C3)O2)=O)=C(O)C(CO)=C1O
126			√	√	√	√	287.091	28.9489	C16H14O5	-2.09	153.0552, 138.0318 (100), 125.0602, 110.0366	neoflavonoid Ⅰ		OC1=CC(OC(C2COC3=C4O)C3=CC=C4OC)=C2C=C1
127		√	√	√		√	271.096	29.3077	C16H14O4	-0.68	147.0447, 137.0603 (100), 123.0445, 109.0651	neoflavonoid Ⅰ		OC1=CC=C(C(OC2=C3C=CC(OC)=C2)C3CO4)C4=C1
128				√	√	√	301.106	29.6522	C17H16O5	-1.83	167.0708, 152.0473, 134.0367, 105.0337 (100)	neoflavonoid Ⅰ		COC1=CC=C2C(C3COC2=C1)OC4=C3C=C(O)C(OC)=C4
129		√	√	√	√	√	271.096	29.9099	C16H14O4	-0.68	157.0654, 137.0603 (100), 123.0445, 109.0651	chalcone		OC1=CC(O)=C(C(/C=C/C2=CC=CC=C2)=O)C(OC)=C1
130					√	√	285.075	30.0624	C16H12O5	-1.58	213.0556, 197.0605 (100), 185.0604, 141.0704	neoflavonoid Ⅴ		OC1=CC=C(C=C(C2=CC=C(O)C(OC)=C2)C(O3)=O)C3=C1
131					√	√	285.075	30.3164	C16H12O5	-1.23	213.0555, 197.0605 (100), 185.0605, 141.0704	neoflavonoid Ⅶ		OC1=CC=C2C=C(C(OC2=C1)=O)C3=CC=C(O)C(OC)=C3
132		√				√	301.106	30.4419	C17H16O5	-2.16	167.0708, 152.0474, 134.0367, 105.0338 (100)	neoflavonoid Ⅰ		OC1=CC=C(C(OC2=C3C=CC(OC)=C2OC)C3CO4)C4=C1
133			√	√	√	√	271.096	30.492	C16H14O4	-1.42	165.0704, 137.0601 (100), 123.0444, 109.0650	neoflavonoid Ⅰ		OC1=CC=C2C(C3COC2=C1)OC4=C3C=CC(OC)=C4
134				√	√	√	287.091	30.4929	C16H14O5	-2.09	226.0635, 197.0606, 121.0653, 107.0495 (100)	homoisoflavonoids		OC1=CC(O)=C(C(C(CC2=CC=C(O)C=C2)CO3)=O)C3=C1
135			√	√	√	√	285.075	30.7267	C16H12O5	-1.58	285.0710, 197.0607 (100), 185.0606, 141.0705	aurone		O=C1C2=CC=C(C=C2O/C1=C\C3=CC=C(C(OC)=C3)O)O
136				√	√	√	255.101	30.8152	C16H14O3	-3.81	154.0264, 151.0394 (100), 108.0207, 103.0543	flavanone		O=C1C2=C(O)C=C(O)C=C2OC(C3=CC=C(OC)C(O)=C3)C1
137				√	√	√	301.107	30.9782	C17H16O5	-1.5	167.0711, 152.0475, 134.0369, 105.0339 (100)	neoflavonoid Ⅰ	(-)-Sparticarpin	OC1=CC(OC(C2COC3=C4)C3=CC(OC)=C4OC)=C2C=C1
138		√		√	√	√	257.08	31.4319	C15H12O4	-2.47	153.0188 (100), 131.0496, 123.0445, 103.0544	flavanone	pinocembrin	O=C1C2=C(O)C=C(O)C=C2OC(C3=CC=C([H])C([H])=C3)C1
139			√	√	√	√	285.075	31.5217	C16H12O5	-1.23	213.0556, 197.0606 (100), 185.0605, 141.0705	isoflavone	Glycitein	O=C1C2=C([H])C(OC)=C(O)C([H])=C2OC=C1C3=C([H])C([H])=C(O)C([H])=C3[H]
140					√	√	287.091	31.5832	C16H14O5	-1.74	153.0552, 138.0317 (100), 125.0601, 110.0365	neoflavonoid Ⅰ		OC1=CC=C2C(C3COC2=C1)OC4=C3C=C(O)C(OC)=C4
141				√	√	√	285.111	31.7909	C17H16O4	-2.23	269.0456, 181.0656 (100), 165.0706, 131.0497	flavanone		O=C1C2=C([H])C([H])=C(OC)C(OC)=C2OC(C3=CC=C([H])C([H])=C3)C1
142			√	√	√	√	299.09	32.4406	C17H14O5	-3.34	283.0611, 253.0506, 210.0683, 181.0656 (100)	flavone		O=C1C2=C(O)C(OC)=C(OC)C([H])=C2OC(C3=C([H])C([H])=C([H])C([H])=C3[H])=C1
143			√	√		√	287.091	32.5109	C16H14O5	-1.74	153.0553, 138.0319 (100), 125.0603, 110.0367	neoflavonoid Ⅰ		OC1=CC(OC(C2COC3=C4O)C3=CC=C4OC)=C2C=C1
144			√	√	√	√	271.096	32.5367	C16H14O4	-2.53	147.0446, 137.0602 (100), 123.0445, 109.0650	neoflavonoid Ⅰ		OC1=CC=C2C(C3COC2=C1)OC4=C3C=CC(OC)=C4
145					√	√	301.106	32.5602	C17H16O5	-1.83	167.0710, 152.0475, 134.0369, 105.0338 (100)	neoflavonoid Ⅰ	4-Methoxymedicarpin	OC1=CC=C2C3OC(C=C4OC)=C(C=C4)C3COC2=C1OC
146				√	√	√	299.091	32.6939	C17H14O5	-2.34	253.0504, 197.0604 (100), 185.0603, 157.0652	flavone		O=C1C2=C(OC)C(OC)=C(O)C([H])=C2OC(C3=C([H])C([H])=C([H])C([H])=C3[H])=C1
147		√		√	√	√	285.075	32.8692	C16H12O5	-3.68	269.0455, 241.0507, 213.0555 (100), 170.0217	isoflavone	Biochanin A	O=C1C2=C(O)C([H])=C(O)C([H])=C2OC=C1C3=C([H])C([H])=C(OC)C([H])=C3[H]
148					√	√	287.091	32.8737	C16H14O5	-2.09	153.0552, 138.0317 (100), 123.0445, 110.0366	neoflavonoid Ⅰ	Melilotocarpan B	OC1=CC(OC(C2COC3=C4O)C3=CC=C4OC)=C2C=C1
149				√	√	√	317.1	32.8945	C17H16O6	-4.93	163.0397, 149.0603, 123.0444 (100), 121.0652	flavanone		O=C1C2=C(O)C([H])=C(OC)C([H])=C2OC(C3=CC=C(OC)C(O)=C3)C1
150				√	√	√	301.106	33.0421	C17H16O5	-2.82	167.0708, 152.0472, 134.0367, 105.0337 (100)	neoflavonoid Ⅰ	(-)-Sparticarpin	OC1=CC(OC(C2COC3=C4)C3=CC(OC)=C4OC)=C2C=C1
151			√	√	√	√	315.086	33.3327	C17H14O6	-1	299.0560, 285.0404 (100), 186.0166, 132.0575	flavonol		O=C1C2=C(O)C([H])=C(O)C(OC)=C2OC(C3=C([H])C([H])=C([H])C([H])=C3[H])=C1OC
152					√	√	299.091	33.3384	C17H14O5	-2.34	255.0661, 227.0712, 212.0475, 121.0652 (100)	isoflavone		O=C1C2=C([H])C([H])=C(OC)C([H])=C2OC=C1C3=C([H])C([H])=C(O)C([H])=C3OC
153		√			√	√	301.106	33.4482	C17H16O5	-2.16	167.0708, 152.0473, 134.0368, 105.0337 (100)	neoflavonoid Ⅰ		OC1=CC=C(C(OC2=C3C=CC(OC)=C2OC)C3CO4)C4=C1
154				√	√	√	285.075	33.4982	C16H12O5	-1.58	285.0716, 213.0556, 197.0607 (100), 185.0606	aurone		O=C1C2=CC=C(C=C2O/C1=C\C3=CC=C(C(OC)=C3)O)O
155					√	√	301.106	33.5589	C17H16O5	-3.49	197.0605, 152.0474, 134.0369, 105.0338 (100)	neoflavonoid Ⅰ		COC1=C(O)C(OC(C2COC3=C4)C3=CC=C4OC)=C2C=C1
156		√			√	√	269.08	33.6067	C16H12O4	-1.99	237.0555 (100), 197.0605, 181.0656, 152.0626	isoflavone		O=C1C2=C([H])C([H])=C(O)C([H])=C2OC=C1C3=C([H])C([H])=C(OC)C([H])=C3[H]
157			√	√	√	√	271.096	33.9614	C16H14O4	-1.79	147.0449, 137.0604 (100), 123.0447, 109.0652	neoflavonoid Ⅰ		OC1=CC=C2C(C3COC2=C1)OC4=C3C=CC(OC)=C4
158				√	√	√	299.091	34.0144	C17H14O5	-2.34	283.0612, 253.0509, 210.0685 (100), 185.0605	flavone		O=C1C2=C(OC)C(OC)=C(O)C([H])=C2OC(C3=C([H])C([H])=C([H])C([H])=C3[H])=C1
159		√		√	√	√	301.106	34.0382	C17H16O5	-2.82	167.0710, 152.0475, 134.0369, 105.0339 (100)	neoflavonoid Ⅰ		OC1=CC=C(C(OC2=C3C=CC(OC)=C2OC)C3CO4)C4=C1
160		√	√	√	√	√	271.096	34.1712	C16H14O4	-2.16	147.0447, 137.0603 (100), 123.0446, 109.0651	neoflavonoid Ⅰ		OC1=CC=C(C(OC2=C3C=CC(OC)=C2)C3CO4)C4=C1
161				√	√	√	301.106	34.1737	C17H16O5	-2.49	167.0711, 152.0475, 134.0370, 105.0339 (100)	flavanone	Farrerol	OC1=C(C)C(O)=C(C(CC(C2=CC=C(O)C=C2)O3)=O)C3=C1C
162		√		√	√	√	301.106	34.3617	C17H16O5	-3.16	167.0708, 152.0474, 134.0368, 105.0338 (100)	neoflavonoid Ⅰ		OC1=CC=C(C(OC2=C3C=CC(OC)=C2OC)C3CO4)C4=C1
163		√	√	√	√	√	271.096	34.4094	C16H14O4	-2.9	147.0447, 137.0603 (100), 123.0446, 109.0651	neoflavonoid Ⅰ		OC1=CC=C(C(OC2=C3C=CC(OC)=C2)C3CO4)C4=C1
164				√	√	√	255.101	34.5299	C16H14O3	-2.24	239.0714, 165.0706 (100), 152.0628, 155.0547	chalcone	2'-Hydroxy-4'-methoxychalocone	O=C(/C=C/C1=C(O)C=C(OC)C=C1)C2=CC=CC=C2
165		√	√	√	√	√	269.08	34.5892	C16H12O4	-2.36	237.0555, 197.0604 (100), 181.0655, 152.0627	isoflavone	7-hydroxy-3-(4-methoxyphenyl)-4H-chromen-4-one	O=C1C2=C([H])C([H])=C(O)C([H])=C2OC=C1C3=C([H])C([H])=C(OC)C([H])=C3[H]
166				√	√	√	287.127	34.5907	C17H18O4	-1.69	162.0683, 123.0445 (100), 121.0653, 103.0545	neoflavonoid Ⅲ	Sativan	OC1=CC=C(C[C@H](C2=C(OC)C=C(OC)C=C2)CO3)C3=C1
167				√	√	√	299.09	34.5907	C17H14O5	-3.34	266.0587, 199.0763 (100), 185.0606, 157.0655	isoflavone	afromosin	O=C1C2=C([H])C(OC)=C(O)C([H])=C2OC=C1C3=C([H])C([H])=C(OC)C([H])=C3[H]
168				√	√	√	285.111	34.6131	C17H16O4	-3.28	147.0448, 131.0498, 123.0446 (100), 105.0702	chalcone		O=C(/C=C/C1=CC=C(O)C=C1)C2=C(OC)C=C(OC)C=C2
169		√		√	√	√	241.086	34.7099	C15H12O3	0.74	165.0706, 137.0239 (100), 131.0497, 103.0545	chalcone		O=C(/C=C/C1=CC=C([H])C=C1)C2=C(O)C=C(O)C=C2
170		√			√	√	301.106	34.8289	C17H16O5	-3.49	197.0605, 152.0474, 134.0368, 105.0338 (100)	neoflavonoid Ⅰ		OC1=CC=C(C(OC2=C3C=CC(OC)=C2OC)C3CO4)C4=C1
171			√	√	√	√	271.096	34.923	C16H14O4	-1.79	147.0446, 137.0602 (100), 123.0445, 109.0650	neoflavonoid Ⅰ		OC1=CC=C2C(C3COC2=C1)OC4=C3C=CC(OC)=C4
172		√			√	√	255.101	35.0099	C16H14O3	-2.24	239.0715, 165.0707 (100), 152.0629, 115.0547	chalcone		O=C(/C=C/C1=CC=C([H])C=C1)C2=C(O)C=C(OC)C=C2
173		√		√	√	√	301.106	35.1547	C17H16O5	-2.49	167.0709, 152.0475, 134.0369, 105.0338 (100)	neoflavonoid Ⅰ		OC1=CC=C(C(OC2=C3C=CC(OC)=C2OC)C3CO4)C4=C1
174		√				√	301.106	35.225	C17H16O5	-2.16	167.0710, 152.0476, 134.0370, 105.0338 (100)	neoflavonoid Ⅰ		OC1=CC=C(C(OC2=C3C=CC(OC)=C2OC)C3CO4)C4=C1
175				√	√	√	287.128	35.3194	C17H18O4	-0.65	163.0760, 137.0603 (100), 123.0446, 107.0495	neoflavonoid Ⅲ	Sativan	OC1=CC=C(C[C@H](C2=C(OC)C=C(OC)C=C2)CO3)C3=C1
176				√	√	√	299.091	35.5671	C17H14O5	-2.34	283.0615, 210.0685 (100), 181.0657, 153.0707	flavone		O=C1C2=C(OC)C(OC)=C(O)C([H])=C2OC(C3=C([H])C([H])=C([H])C([H])=C3[H])=C1
177		√	√	√	√	√	269.081	36.0017	C16H12O4	-0.88	254.0587, 226.0634, 197.0607 (100), 169.0656	isoflavone	Formononetin	O=C1C2=C([H])C([H])=C(O)C([H])=C2OC=C1C3=C([H])C([H])=C(OC)C([H])=C3[H]
178			√	√	√	√	285.075	36.0017	C16H12O5	-1.23	285.0712, 269.0454, 213.0558 (100), 185.0607	isoflavone	Biochanin A	O=C1C2=C(O)C([H])=C(O)C([H])=C2OC=C1C3=C([H])C([H])=C(OC)C([H])=C3[H]
179					√	√	301.106	36.4483	C17H16O5	-2.82	167.0709, 152.0475, 134.0369, 105.0338 (100)	flavanone		O=C1C2=C([H])C([H])=C(OC)C([H])=C2OC(C3=CC=C(O)C(OC)=C3)C1
180			√	√	√	√	285.075	36.6703	C16H12O5	-2.28	269.0457 (100), 242.0582, 213.0558, 185.0607	aurone		O=C1C2=CC=C(C=C2O/C1=C\C3=CC=C(C(OC)=C3)O)O
181				√	√	√	301.106	37.2228	C17H16O5	-3.16	167.0711, 152.0475, 134.0369, 105.0338 (100)	neoflavonoid Ⅰ		OC1=CC=C2C(C3COC2=C1OC)OC4=C3C=CC(OC)=C4
182					√	√	355.153	37.6085	C21H22O5	-2.82	153.0553, 147.0447, 138.0318 (100), 110.0366	chalcone		COC1=C(OC)C=C(/C=C/C(C2=CC=C(OCC=C)C=C2)=O)C(OC)=C1
183				√	√	√	353.137	37.8475	C21H20O5	-2.69	294.0529 (100), 266.0579, 250.0631, 123.0444	neoflavonoid Ⅰ		COC1=C(OCC2C3=C(OC24)C5=C(OC(C)(C)C=C5)C=C3)C4=CC=C1O
184				√	√	√	355.153	37.8513	C21H22O5	-2.54	174.0683, 153.0552, 138.0317 (100), 119.0495	neoflavonoid Ⅰ		COC1=C(C/C=C(C)/C)C2=C(C=C1)C(COC3=C4)(O)C(O2)C3=CC=C4O
185				√	√	√	367.117	37.9087	C21H18O6	-2.76	337.0721 (100), 219.0296, 169.0139, 141.0705	isoflavone		OC(C=C1OCC2C3=CC(O)=C4C(C=CC(C)(C)O4)=C3)=CC(OC)=C1C2=O
186					√	√	299.091	38.0564	C17H14O5	-2.68	283.0612, 210.0683 (100), 181.0656, 153.0705	neoflavonoid Ⅱ		OC1=CC=C2C=C(C(OC2=C1)=O)C3=CC=C(C(OC)=C3)OC
187				√	√	√	339.158	38.1294	C21H22O4	-2.91	201.0920, 173.0970, 123.0446 (100), 103.0545	dihydrochalcone		O=C(/C=C/C1=C(OC)C(C=CC(C)(C)O2)=C2C=C1)C3=CC=C(O)C=C3
188				√	√	√	301.106	38.3923	C17H16O5	-1.83	153.0552, 138.0317 (100), 133.0653, 110.0366	chalcone		O=C(/C=C/C1=CC=C(OC)C=C1)C2=C(O)C=C(O)C=C2OC
189					√	√	339.158	38.6919	C21H22O4	-2.91	201.0918, 173.0968, 137.0604 (100), 123.0446	neoflavonoid Ⅲ		OC1=CC=C(C2COC3C(C=CC4=C3C=CC(C)(C)O4)C2)C(OC)=C1
190				√	√	√	315.122	39.161	C18H18O5	-2.54	152.0474, 133.0653, 122.0368, 107.0494 (100)	flavanone		OC(C(C)=C1OC(C2=CC=C(C=C2)O)C3)=C(C)C(OC)=C1C3=O
191			√	√	√	√	285.111	39.2219	C17H16O4	-2.58	150.0680, 137.0602 (100), 109.0650, 105.0700	neoflavonoid Ⅰ		COC1=CC(OC(C2COC3=C4)C3=CC=C4OC)=C2C=C1
192				√	√	√	367.153	39.5637	C22H22O5	-1.91	167.0345, 161.0240, 121.0652 (100), 105.0337	chalcone		O=C(/C=C/C1=C(OC)C(C=CC(C)(C)O2)=C2C=C1)C3=CC=C(O)C(OC)=C3
193				√	√	√	299.091	39.608	C17H14O5	-1.34	283.0610, 210.0683 (100), 181.0656, 153.0705	flavone		O=C1C2=C(OC)C(OC)=C(O)C([H])=C2OC(C3=C([H])C([H])=C([H])C([H])=C3[H])=C1
194				√	√	√	299.091	39.7507	C17H14O5	-2.68	283.0611, 210.0684 (100), 181.0656, 153.0706	isoflavone	afromosin	O=C1C2=C([H])C(OC)=C(O)C([H])=C2OC=C1C3=C([H])C([H])=C(OC)C([H])=C3[H]
195				√	√	√	299.091	39.9534	C17H14O5	-1	283.0614, 210.0685 (100), 181.0658, 153.0708	isoflavone	afromosin	O=C1C2=C([H])C(OC)=C(O)C([H])=C2OC=C1C3=C([H])C([H])=C(OC)C([H])=C3[H]
196		√	√	√	√	√	269.081	40.3669	C16H12O4	-0.88	254.0584, 226.0631, 197.0604 (100), 169.0654	isoflavone	Formononetin	O=C1C2=C([H])C([H])=C(O)C([H])=C2OC=C1C3=C([H])C([H])=C(OC)C([H])=C3[H]
197		√	√	√	√	√	269.08	40.606	C16H12O4	-1.25	254.0583, 226.0632, 197.0605 (100), 169.0655	isoflavone	Formononetin	O=C1C2=C([H])C([H])=C(O)C([H])=C2OC=C1C3=C([H])C([H])=C(OC)C([H])=C3[H]
